# Supplementary material for: Deferoxamine-Loaded Chitosan-Based Hydrogel on Bone Implants Showing Enhanced Bond Strength and Pro-Angiogenic Effects
Source: J Funct Biomater. 2024 Apr 22;15(4):112. doi: 10.3390/jfb15040112 (PMC11051205; doi:10.3390/jfb15040112)
Supplement: Supplementary file 1 [file jfb-15-00112-s001.zip]

Archive with 1 entries (1 files):
- jfb-2929181-supplementary file updated 0423.pdf
